# Supplementary material for: New Approach Methods for Hazard Identification: A Case Study with Azole Fungicides Affecting Molecular Targets Associated with the Adverse Outcome Pathway for Cholestasis
Source: Cells. 2022 Oct 19;11(20):3293. doi: 10.3390/cells11203293 (PMC9600068; doi:10.3390/cells11203293)
Supplement: Supplementary file 1 [file cells-11-03293-s001.zip]

Archive with 1 entries (1 files):
- cells-1897235-supplementary.pdf
